# Supplementary material for: Natural Rubber Composites Using Hydrothermally Carbonized Hardwood Waste Biomass as a Partial Reinforcing Filler- Part I: Structure, Morphology, and Rheological Effects during Vulcanization
Source: Polymers (Basel). 2023 Feb 26;15(5):1176. doi: 10.3390/polym15051176 (PMC10007617; doi:10.3390/polym15051176)
Supplement: Supplementary file 1 [file polymers-15-01176-s001.zip]

Archive with 1 entries (1 files):
- polymers-2235362-supplementary.pdf
